# Supplementary material for: Correction: LC-MS/MS versus TLC plus GC methods: Consistency of glycerolipid and fatty acid profiles in microalgae and higher plant cells and effect of a nitrogen starvation
Source: PLoS One. 2018 Oct 22;13(10):e0206397. doi: 10.1371/journal.pone.0206397 (PMC6197656; doi:10.1371/journal.pone.0206397)
Supplement: S1 Data — This file includes supplementary data. (XLSX) [file pone.0206397.s001.xlsx]

## Sheet: Fig2_PlosOne
Fatty acids distribution (%)
	Pt						Ng						At
14:0	4.7172	3.56526	4.70204				2.492	2.051	2.575	2.873	2.529		0	0	0	0.302911
16:0	16.5499	13.9623	14.9381				31.967	25.85	38.161	34.011	40.252		17.1136	17.4936	19.0931	17.5359
16:1	27.5092	19.8629	20.3065				31.629	25.294	33.665	34.97	34.252		3.30086	4.04942	4.204	3.05122
16:2	3.54144	3.34918	3.50207				0.58	1.39	0.723	0.449	0.596		0	0	0	0
16:3	5.87218	9.80607	9.98285				0	0.903	0	0	0		1.48778	1.33995	1.95501	1.29333
18:0	3.00516	2.5903	2.95434				1.866	3.349	1.653	1.074	1.055		0	0	0	1.86439
18:1	0.939269	0.808968	0.826262				2.477	2.6	3.891	3.462	3.331		22.5074	26.6853	25.3425	30.2221
18:2	2.07632	3.06479	2.88903				1.344	1.814	1.894	1.806	1.468		13.4964	14.2302	12.0154	9.05793
18:3	1.56388	1.41624	1.32982				0.734	0.915	0.033	0.228	0.152		42.0939	36.2015	37.3899	36.9751
18:4	0	0	0				0	0	0.135	0.164	0.148
20:1	0.289038	0.286187	0.30736				0	0	0.17	0.24	0.172
20:2	0.380222	0.484588	0.365783				2.37	2.761	0.068	0.076	0.022
20:4	2.40927	1.61529	1.28531				1.843	1.951	1.246	1.411	1.246
20:5	26.0086	34.4178	30.5556				21.963	29.441	15.598	18.782	14.484
22:1	0	0	0				0.376	1.419	0.078	0.12	0.062
22:5	0.432528	0.271705	0.622488				0	0	0.04	0.146	0
22:6	4.05092	3.82568	4.80687				0	0	0	0	0
24:0	0.654888	0.672716	0.625536				0	0	0.07	0	0

## Sheet: Fig3_PlosOne
Lipid distribution (%)
Pt	TLC+GC								MS/MS-internal Stds									MS/MS-QC
SQDG	16.7403	14.6801	19.8222	19.958	21.3686	20.1568	24.706		19.3419	12.4614	15.2429	9.58378	8.47456	12.0146	22.0449	22.5734		16.819	17.513	16.4043
MGDG	38.8019	40.6425	43.063	46.1132	46.3522	42.8345	38.2412		63.873	72.39	66.487	73.4475	76.2637	70.903	54.5721	57.4081		42.0994	40.0694	43.2836
DGDG	8.75949	8.69097	5.28608	9.4122	8.14238	9.66785	9.39731		2.16747	1.31794	1.71851	2.39365	2.25718	2.75421	3.4455	3.18553		7.38554	7.72588	7.09833
PG	7.1657	6.86093	6.5456	7.33125	6.76663	7.39325	5.46049		6.39835	7.45432	9.87163	5.65314	4.73827	5.19189	4.79031	4.50055		6.14472	5.50621	6.71838
PI	2.48197	2.3657	2.4345	1.93786	1.9207	2.36868	1.89528		1.97643	0.945599	1.42019	0.971433	0.789896	1.2524	4.02374	3.17699		1.73738	1.59238	2.34394
PE	1.8161	2.00367	1.22752	0.531438	0.251134	0.314604	1.18374		0.100912	0.121288	0.19108	0.358042	0.410137	0.364665	0.086592	0.049323		1.24507	1.52552	0.977947
PC	17.0031	17.1663	15.663	8.78141	9.13439	9.76472	7.39505		1.02781	2.05048	2.23335	5.52272	4.82751	4.73715	3.09599	4.17444		17.4243	17.1589	16.6606
DGTA	3.6321	4.35239	3.19921	3.422	3.85526	4.35147	8.64944		0.329254	0.131587	0.182551	0.059344	0.053026	0.054509	0.12182	0.123378		3.73093	3.91074	3.546
DAG	2.14725	1.78698	1.96141	1.27551	0.826689	1.57072	1.89591		0.155708	0.181493	0.271022	0.422382	0.381995	0.404784				1.83332	2.23148	1.73836
TAG	1.45211	1.45053	0.797517	1.23712	1.38203	1.57742	1.17554		4.62924	2.94594	2.3818	1.58798	1.80371	2.32281	7.0129	4.12075		1.58035	2.76644	1.22854
Ng	TLC+GC					MS/MS-internal Stds				MS/MS-QC
SQDG	12.1239	16.7855	8.74004	6.89344		7.51675	7.47588	7.94882		9.59837	9.08181	10.8152
MGDG	12.7168	16.5504	10.1396	13.1981		57.6722	50.359	49.5923		6.09681	9.30816	8.75459
DGDG		4.92901	6.23745	6.18787		4.42154	5.23816	5.9382		5.61352	6.77627	7.21139
PG	3.26864	16.369	0.674477	0.883218		4.56724	7.31512	6.47109		12.2131	5.74063	5.58551
PI	7.33399	3.17774	0.507943	0.682276		0.534287	0.835411	1.05442		5.13257	4.49165	4.14962
PE	4.31658	3.9642	0.583337	1.0767		1.39365	0.382656			2.6645	1.95264	2.45798
PC	16.8899	9.77505	1.29994	2.01598		4.86602	1.59564	1.88721		10.3233	6.54398	6.57082
DGTS	20.7269	14.1926	9.32765	11.7159		2.91234	2.90463	3.73386		25.4871	12.5149	14.6436
DAG			1.7497	1.90527		0.22792	0.420548	0.307986		3.99336	1.89638	1.6333
TAG		26.7151	60.7399	55.4412		15.8822	23.4655	23.0661		18.8774	41.6936	38.178
At	TLC+GC						MS/MS-internal Stds					MS/MS-QC
SQDG	0.779332	0.836921	0.945004	1.42371			0.927984	0.942098	0.85567	0.943766		1.3363	1.17658	1.41262
MGDG	8.46382	6.50204	7.08413	8.3074	9.50726		29.1139	23.663	28.7249	30.7554		6.76095	5.77415	7.16399
DGDG	3.51657	4.74667	3.63362	4.61428	4.5718		2.34675	2.08906	2.27481	2.55989		4.70894	3.9361	4.49643
PG	5.41779	6.61643	5.19567	5.24536	4.66313		4.66469	4.52019	3.95009	4.10776		7.1833	6.04487	6.75983
DPG	1.66298	1.77576	1.8512	1.77967	1.57144		0.251288	0.229173	0.265652	0.237535		0.841763	1.31632	1.06418
PS	1.99082	2.14108	1.67296	1.93971	1.02308		2.03436	2.27063	2.49936	2.59694		0.982129	1.1856	1.02554
PI	4.37811	7.38845	5.46672	6.85261	6.75828		13.0992	19.6345	15.1697	12.5177		10.6497	10.3511	10.7526
PE	26.6549	27.5087	22.8436	24.8216	26.2971		20.9618	20.3907	20.2104	20.3203		30.2612	27.0198	29.162
PC	41.3436	37.7477	39.3518	39.813	38.6212		24.1247	22.1715	22.8486	22.0867		33.4201	30.5094	31.5373
DAG	3.45383	2.64979	2.72933	2.45418	1.93467		0.780437	0.762155	0.75538	0.792775		3.14389	2.87811	2.99339
TAG	0.831049	0.744028	1.74567	0.689141	1.21236		1.06559	0.996467	0.857464	0.799137		0.711725	0.359412	0.657948

## Sheet: Fig3-t test_PlosOne
Multiple t-test TLC+GC versus MS/MS-stds
Pt	Significant?	P value	Mean1	Mean2	Difference	SE of difference	t ratio	df		Ng	Significant?	P value	Mean1	Mean2	Difference	SE of difference	t ratio	df		At	Significant?	P value	Mean1	Mean2	Difference	SE of difference	t ratio	df
SQDG		0.086311	19.6332	15.2172	4.41602	2.37976	1.85566	13		SQDG	*	0.0151154	9.8318	7.64715	2.18465	0.535632	4.07863	4		SQDG		0.923569	0.996242	0.917379	0.078862	0.819275	0.0962583	76
MGDG	*	3.2092e-06	42.2926	66.918	-24.6254	3.182	7.73899	13		MGDG	*	8.65493e-05	8.05319	52.5411	-44.488	2.75921	16.1234	4		MGDG	*	0	7.97293	28.0643	-20.0914	0.777232	25.8499	76
DGDG	*	1.37742e-07	8.47947	2.405	6.07447	0.593654	10.2323	13		DGDG		0.108429	6.53373	5.1993	1.33442	0.64772	2.06019	4		DGDG	*	0.0168771	4.21659	2.31763	1.89896	0.777232	2.44323	76
PG		0.346247	6.78912	6.07481	0.714314	0.730888	0.977323	13		PG		0.499373	7.8464	6.11782	1.72858	2.3301	0.74185	4		PG		0.154781	5.42768	4.31068	1.117	0.777232	1.43715	76
PI		0.420384	2.20067	1.81958	0.381086	0.45799	0.832085	13		PI	*	0.000311889	4.59128	0.80804	3.78324	0.325161	11.635	4		DPG		0.0602802	1.72821	0.245912	1.4823	0.777232	1.90715	76
PE	*	0.00587258	1.04689	0.210255	0.836631	0.254386	3.28883	13		PE		0.0508736	2.35837	0.888153	1.47022	0.465269	3.15994	3		PS		0.444959	1.75353	2.35032	-0.596793	0.777232	0.767844	76
PC	*	0.000132522	12.1297	3.45868	8.67102	1.62145	5.34768	13		PC	*	0.0369502	7.81269	2.78296	5.02973	1.6333	3.07948	4		PI	*	2.65631e-18	6.16884	15.1053	-8.93646	0.777232	11.4978	76
DGTA	*	1.7732e-05	4.49455	0.131934	4.36262	0.663156	6.57858	13		DGTS	*	0.0234163	17.5486	3.18361	14.3649	4.02598	3.56807	4		PE	*	4.30235e-09	25.6252	20.4708	5.15438	0.777232	6.63172	76
DAG	*	2.45755e-05	1.63778	0.302897	1.33488	0.192368	6.9392	11		DAG	*	0.0431068	2.50768	0.318818	2.18886	0.748798	2.92317	4		PC	*	8.50021e-34	39.3755	22.8079	16.5676	0.777232	21.3161	76
TAG	*	0.0114868	1.29604	3.35064	-2.0546	0.698804	2.94017	13		TAG		0.182013	32.9163	20.8046	12.1117	7.5082	1.61313	4		DAG	*	0.0184589	2.64436	0.772687	1.87168	0.777232	2.40813	76
																				TAG		0.882985	1.04445	0.929666	0.114783	0.777232	0.147682	76
Multiple t-test TLC+GC versus MS/MS-QC
	Significant?	P value	Mean1	Mean2	Difference	SE of difference	t ratio	df		Ng	Significant?	P value	Mean1	Mean2	Difference	SE of difference	t ratio	df		At	Significant?	P value	Mean1	Mean2	Difference	SE of difference	t ratio	df
SQDG		0.19661	19.6332	16.9121	2.72104	1.93173	1.40861	8		SQDG		0.638087	11.1357	9.8318	1.30391	2.60613	0.500324	5		SQDG		0.646253	0.996242	1.3085	-0.312258	0.677175	0.461118	65
MGDG		0.819968	42.2926	41.8175	0.475157	2.02029	0.235193	8		MGDG	*	0.0342679	13.1512	8.05319	5.09801	1.76526	2.88797	5		MGDG	*	0.0334864	7.97293	6.56636	1.40657	0.647503	2.17229	65
DGDG		0.268411	8.47947	7.40325	1.07622	0.904899	1.18933	8		DGDG		0.307469	5.78478	6.53373	-0.74895	0.640908	1.16857	4		DGDG		0.800966	4.21659	4.38049	-0.163903	0.647503	0.253131	65
PG		0.175103	6.78912	6.12311	0.666017	0.447631	1.48787	8		PG		0.61717	5.29884	7.8464	-2.54756	4.78395	0.532522	5		PG		0.0609008	5.42768	6.66267	-1.23499	0.647503	1.90731	65
PI		0.180672	2.20067	1.89124	0.309434	0.210994	1.46655	8		PI		0.420263	2.92549	4.59128	-1.66579	1.89786	0.877723	5		DPG		0.316134	1.72821	1.07409	0.654123	0.647503	1.01022	65
PE		0.651978	1.04689	1.24951	-0.202627	0.432571	0.468426	8		PE		0.916745	2.4852	2.35837	0.12683	1.15379	0.109924	5		PS		0.291152	1.75353	1.06442	0.689107	0.647503	1.06425	65
PC		0.0891331	12.1297	17.0813	-4.95156	2.55993	1.93426	8		PC		0.946141	7.49521	7.81269	-0.317473	4.47066	0.0710124	5		PI	*	3.61073e-09	6.16884	10.5845	-4.41565	0.647503	6.81951	65
DGTA		0.516369	4.49455	3.72922	0.76533	1.12734	0.67888	8		DGTS		0.459523	13.9908	17.5486	-3.55779	4.44208	0.800928	5		PE	*	6.0867e-06	25.6252	28.8143	-3.18913	0.647503	4.92526	65
DAG		0.331595	1.63778	1.93439	-0.296605	0.286989	1.03351	8		DAG		0.531982	1.82748	2.50768	-0.680197	0.965742	0.704325	3		PC	*	1.368e-17	39.3755	31.8223	7.55321	0.647503	11.6651	65
TAG		0.115026	1.29604	1.85844	-0.562406	0.318093	1.76806	8		TAG		0.311989	47.6321	32.9163	14.7157	12.7288	1.1561	4		DAG		0.579326	2.64436	3.00513	-0.360768	0.647503	0.557168	65
																				TAG		0.472328	1.04445	0.576362	0.468087	0.647503	0.72291	65

## Sheet: Fig4_PlosOne
Fatty acids distribution in lipids (%)												FA distribution (%) in the three main classes of glycerolipids
Pt MGDG												Pt PC											Pt TAG
TLC+GC						MS-QC						TLC+GC					MS-QC						TLC+GC					MS-QC
14:0	0.400252	0.847984	0.708123	0.847984		14:0	1.67949	1.34559	2.10333	1.31838							14:0	1.9	1.9	1.7	1.9							14:0	7.40908	9.16131	7.92598	8.91106
16:0	3.18319	2.3011	2.79701	2.3011		16:0	1.51663	1.14867	2.32919	1.18064							16:0	8.69449	8.49858	2.85518	8.94969							16:0	33.7734	31.3066	36.5173	35.478
16:1	8.64063	11.3576	11.6827	11.3576		16:1	15.5124	12.3072	16.3749	27.1547							16:1	24.1172	24.0227	23.8218	22.7578							16:1	54.4436	55.0338	51.9407	52.4023
16:2	7.58442	3.69136	8.20498	3.69136		16:2	16.9781	16.1142	15.4856	17.7686							16:2	2.80899	2.74788	1.71999	2.605							16:2	1.46677	1.31817	0.727965	0.997506
16:3	35.5707	30.8368	35.5604	30.8368		16:3	42.4901	44.3879	41.1702	30.4998							16:3	0.441413	0.424929	0.257998	0.351595							16:3	0.376095	0.329544	0.170085	0.249377
16:4	0	0	0	0		16:4	1.34359	1.58626	2.11745	1.57418							16:4	0	0	0	0							16:4	0	0	0	0
18:0	4.69682e-05	7.22102	3.28128	7.22102		18:0	0	0	0	0.0787092							18:0	0	0	0	0							18:0	0	0	0	0
18:1	2.78155	0	0.217434	0		18:1	0.122145	0.191445	0.232919	0.157418							18:1	3.41091	3.54108	4.54076	3.86754							18:1	1.54199	1.48295	1.76889	1.13051
18:2	0.164309	0.130818	0.207262	0.130818		18:2	0	0	0	0							18:2	13.5768	14.5892	16.9935	14.2556							18:2	0	0	0	0
18:3	0.222245	0.103733	0.155236	0.103733		18:3	0	0	0	0							18:3	3.74532	3.39943	3.30237	3.07805							18:3	0	0	0	0
18:4	0.14302	0.8146	0.690013	0.8146		18:4	0	0	0	0							18:4	0.8	0.55	0.5	0.5							18:4	0	0	0	0
20:1	0.76682	0.10452	0.039325	0.10452		20:1	0	0	0	0							20:1	0	0	0	0							20:1	0	0	0	0
20:2	0.0794646	0.0314049	0.0343381	0.0314049		20:2	0	0	0	0							20:2	0	0	0	0							20:2	0	0	0	0
20:4	0.0102234	0.0944637	0.322998	0.0944637		20:4	0	0	0	0							20:4	3.74532	3.96601	5.50396	4.21914							20:4	0	0	0	0
20:5	0.215072	42.4646	35.9155	42.4646		20:5	20.3575	22.9187	20.1863	20.2676							20:5	36.5	36.2	38	36.9							20:5	0.989131	1.36761	0.949076	0.831255
22:1	40.0516	0	0	0		22:1	0	0	0	0							22:1	0	0	0	0							22:1	0	0	0	0
22:5	0	0	0.114146	0		22:5	0	0	0	0							22:5	0	0	0	0							22:5	0	0	0	0
22:6	0.125997	0	0.0243448	0		22:6	0	0	0	0							22:6	1.47138	1.41643	2.06398	1.91779							22:6	0	0	0	0
24:0	0.0604777	0	0.0449146	0		24:0	0	0	0	0							24:0	0	0	0	0							24:0	0	0	0	0
Ng MGDG												Ng PC														Ng TAG
TLC+GC						MS-QC						TLC+GC					MS-QC									TLC+GC				MS-QC
14:0	3.9901	11.9717	0.277431			14:0	17.0404	18.4552	17.6074	18.9474							14:0	0	0	0	0	0	0	0						14:0	2.91364	3.36391	3.44721	3.48362
16:0	7.91063	13.689	7.41396			16:0	14.3498	13.363	13.6479	12.1053							16:0	20.4309	19.469	21.4467	24.7525	33.0474	32.9045	32.9045						16:0	48.8159	43.3571	46.7172	50.3056
16:1	7.13743	11.6799	5.24842			16:1	12.3318	11.2098	11.4575	12.1053							16:1	47.6969	51.9912	46.3198	36.2093	27.1443	28.1049	28.1049						16:1	43.4392	49.7112	45.6146	38.7012
16:2	0.301271	0.407766	0			16:2	0	0	0	0							16:2	0	0	0	0	0	0	0						16:2	0	0	0	0
16:3	0.207094	0	0			16:3	0	0	0	0							16:3	0	0	0	0	0	0	0						16:3	0	0	0	0
16:4	0	0	0			16:4	0	0	0	0							16:4	0	0	0	0	0	0	0						16:4	0	0	0	0
18:0	0.248994	0.754152	0.390727			18:0	0	0	0	0							18:0					1.31181	1.23701	1.23701						18:0	1.48393	1.08733	1.22258	1.81534
18:1	0.837057	1.06244	0.786894			18:1	0	0	0	0							18:1	11.0327	9.51327	12.5635	18.0339	5.54995	5.44285	5.44285						18:1	3.08201	2.37853	2.88235	5.0324
18:2	0.657915	0.312283	0.821353			18:2	0	0	0	0							18:2	20.8395	19.0265	19.6701	21.0042	21.6953	21.2766	21.2766						18:2	0	0	0	0
18:3	0	0.104271	0.323866			18:3	0	0	0	0							18:3	0	0	0	0	0	0	0						18:3	0	0	0	0
18:4	6.35645	0	0			18:4	0	0	0	0							18:4	0	0	0	0	0	0	0						18:4	0	0	0	0
20:1	0.136134	0.185349	0.225344			20:1	0	0	0	0							20:1	0	0	0	0	0	0	0						20:1	0	0	0	0
20:2	0	0	0			20:2	0	0	0	0							20:2	0	0	0	0	0	0	0						20:2	0	0	0	0
20:4	8.95417	1.37741	1.88328			20:4	0	0	0	0							20:4	0	0	0	0	0	0	0						20:4	0	0	0	0
20:5	63.2627	58.4556	82.6287			20:5	56.278	56.972	57.2873	56.8421							20:5	0	0	0	0	11.2513	11.0341	11.0341						20:5	0.265395	0.101937	0.116068	0.661795
At MGDG												At PC											At TAG
TLC+GC						MS-QC						TLC+GC					MS-QC						TLC+GC					MS-QC
16:0	2.499	2.57948	5.06528			16:0	0.318433	0.277627	0.356125	0.692483		16:0	17.2542	17.811	15.407		16:0	23.6134	19.5411	21.4523	22.5498		c16:0	23.5757	24.4743	21.5253		16:0	17.3141	20.56	17.9344	17.9863
16:1	2.33273	2.2784	5.54734			16:1	1.21308	1.16807	1.53458	1.5479		16:1	5.62599	5.44501	5.21729		16:1	2.85481	2.83256	2.6556	2.64165		c16:1	2.0975	3.14933	0		16:1	2.3435	2.28808	0.733514	0.824931
16:2	0.508245	0.669677	0			16:2	2.50804	2.05173	2.44108	2.56083		16:2	0.163544	0.117977	0.0939303		16:2	0	0	0	0		c16:2	0	0.413319	0		16:2	0	0	0	0
16:3	21.4872	18.2245	9.92056			16:3	26.8697	27.2616	24.8478	25.3775		16:3	0.346641	0.433514	0.536077		16:3	0	0	0	0		c16:3	3.3276	0	0		16:3	0	0	0	0
18:0	0.531388	0.665516	1.25101			18:0	0.6	0.58	0.62	0.5		18:0	0.18861	0.170999	1.10031		18:0	5.79119	7.66404	6.6805	6.69985		c18:0	14.2295	14.5272	6.44638		18:0	1.44462	0.860754	3.44752	1.91074
18:1	4.4546	4.12298	5.36251			18:1	1.20398	1.05295	1.69969	1.39311		18:1	31.8843	32.3271	31.6296		18:1	18.8418	34.5554	30.9544	29.6708		c18:1	17.3039	23.6728	23.1399		18:1	30.1712	18.2774	40.71	37.411
18:2	2.32275	2.89287	4.34826			18:2	5.54983	5.12933	6.44263	5.77884		18:2	13.5509	13.804	15.589		18:2	22.3899	17.569	18.9627	18.4533		c18:2	8.15039	7.68365	9.45976		18:2	11.0915	11.435	10.9587	11.1048
18:3	65.8641	68.5666	67.2939			18:3	60.2899	61.0949	60.5899	60.9114		18:3	30.9858	29.8904	29.9573		18:3	26.509	17.8379	19.2946	19.9847		c18:3	31.3155	26.0795	36.3906		18:3	37.6351	46.5788	26.2158	30.7622

## Sheet: Fig5_PlosOne
Nitrogen starvation on glycerolipid content (nmoles/10^6cells)
Pt	+N			-N				Ng	+N			-N				At	+N			-N
SQDG	0.786679	0.579527	0.829357	0.098316	0.082723	0.093225		SQDG	0.064016	0.101501	0.093443	0.016434	0.012304	0.019193		SQDG	0.11746	0.104616	0.148696	0.053023	0.033519	0.044506
MGDG	1.96912	1.32594	2.1883	0.203014	0.166545	0.208642		MGDG	0.040662	0.104031	0.07564	0.017876	0.018607	0.02033		MGDG	0.594283	0.513409	0.754103	0.685931	0.565285	0.706246
DGDG	0.345445	0.255658	0.358872	0.15096	0.138361	0.171271		DGDG	0.037439	0.075734	0.062306	0.012525	0.008491	0.011571		DGDG	0.413913	0.349979	0.473308	0.705108	0.565901	0.764417
PG	0.287408	0.182207	0.339663	0.007899	0.007036	0.008396		PG	0.081454	0.064159	0.048259	0.007452	0.002172	0.001506		PG	0.631408	0.53748	0.711559	0.323367	0.329459	0.331703
PI	0.081263	0.052694	0.118503	0.011016	0.011404	0.01324		PI	0.034231	0.0502	0.035853	0	0	0		DPG	0.07399	0.117041	0.112019	0.056394	0.047095	0.049907
PE	0.058236	0.050481	0.049442	0	0.000443	0.000489		PE	0.017771	0.021823	0.021237	0.003087	0.002335	0.003426		PI	0.936104	0.920372	1.13185	0.7435	0.636489	0.793228
PC	0.814988	0.567809	0.842313	0.063414	0.057238	0.06614		PC	0.068851	0.073138	0.056772	0.026932	0.01513	0.015376		PS	0.086329	0.105418	0.107951	0.070991	0.048943	0.05814
DGTA	0.174507	0.129411	0.179276	0.029924	0.027766	0.030559		DGTS	0.169985	0.139871	0.126521	0.063592	0.03639	0.044722		PE	2.65994	2.40247	3.06968	2.06482	1.88197	2.23885
DAG	0.08575	0.073842	0.087887	0.06213	0.049632	0.055803		DAG	0.026634	0.021195	0.014112	0.027274	0.020695	0.026219		PC	2.93761	2.71274	3.3197	2.35477	2.1324	2.13792
TAG	0.073918	0.091545	0.062112	2.53801	2.06317	2.42986		TAG	0.125902	0.46598	0.329858	0.63663	0.673694	0.924708		DAG	0.276346	0.255907	0.315093	0.267015	0.262177	0.225766
Total	4.67732	3.30911	5.05573	3.16468	2.60431	3.07763		Total	0.666946	1.11763	0.864	0.811801	0.789818	1.06705		TAG	0.06256	0.031957	0.069258	3.93865	3.44309	4.11028
																Total	8.78994	8.89151	10.5263	11.2636	9.94633	11.461
Nitrogen starvation on total FA content ((nmoles FA/10^6cells)
																				nmoles FA/mg FW
Pt	+N			-N				Ng	+N					-N						At	+N				-N
14:0	0.413699	0.312673	0.412369	0.356267	0.529143	0.634329		C14:0	0.0516592	0.0425172	0.0533798	0.0595573	0.0524262	0.0456087	0.0389201	0.0516158	0.0511867	0.0506567		14:0	0	0	0	0.0569473	0	0	0
16:0	1.45143	1.22449	1.31007	1.35451	1.88496	1.71427		C16:0	0.662676	0.535871	0.791078	0.705048	0.834424	0.99173	1.02737	1.10377	1.08656	1.1152		16:0	3.21735	3.28879	3.58951	3.29676	5.18767	5.11912	5.25094
16:1	2.41256	1.74198	1.78088	2.39757	3.33929	3.14697		C16:1	0.655669	0.524345	0.697875	0.724928	0.710044	0.741778	0.73827	0.808033	0.880598	0.834106		16:1	0.620561	0.761291	0.790353	0.57363	0.608449	0.600732	0.608962
16:2	0.310585	0.293723	0.307131	0.340504	0.155961	0.191076		C16:2	0.0120234	0.0288147	0.0149878	0.00930777	0.0123551	0.0320548	0.022716	0.0176175	0.0140839	0.0184252		16:2	0	0	0	0	0	0	0
16:3	0.51499	0.859992	0.875496	0.493933	0.360274	0.466661		C16:3	0	0.0187192	0	0	0	0.011459	0	0	0	0		16:3	0.279703	0.251911	0.367542	0.243146	0.302658	0.271944	0.263245
18:0	0.263553	0.227169	0.259096	0.244634	0.131945	0.12983		C16:4	0	0	0	0.00051825	0	0	0	0	0	0		18:0	0	0	0	0.350506	0.353435	0.259449	0.343616
18:1	0.0823739	0.0709465	0.0724632	0.0805621	0.222624	0.205021		C18:0	0.0386822	0.0694248	0.0342667	0.022264	0.0218701	0.0641096	0.0893244	0.0511867	0.0459368	0.0508081		18:1	4.2314	5.01685	4.76439	5.68176	5.61526	4.83908	4.56969
18:2	0.182093	0.268782	0.253368	0.191188	0.155554	0.157844		C18:1	0.0513482	0.053898	0.0806604	0.0717673	0.0690516	0.20616	0.202904	0.220724	0.218553	0.219739		18:2	2.53733	2.67528	2.2589	1.70289	4.84676	5.25626	4.95612
18:3	0.137152	0.124204	0.116625	0.0623465	0.0158074	0.0560148		C18:2	0.0278611	0.0376042	0.0392626	0.0374384	0.0304316	0.0344021	0.0336954	0.0443467	0.0343516	0.0365728		18:3	7.91365	6.80588	7.02931	6.95131	9.08577	9.65342	10.0074
18:4	0	0	0	0.0139076	0.0178677	0.0334586		C18:3	0.0152158	0.018968	0.00068409	0.00472644	0.00315096	0.023448	0.0169865	0.00426556	0	0.00292784
20:1	0.0253487	0.0250986	0.0269555	0.0195884	0.00768332	0.0137154		C18:4	0	0	0.00279855	0.00339972	0.00306804	0	0	0.00449272	0.00244828	0.0032812
20:2	0.0333454	0.0424983	0.0320792	0.0265829	0.0114519	0.01271		C20:1	0	0	0.0035241	0.0049752	0.00356556	0.00338216	0.00600712	0.0173904	0.015144	0.0216559
20:4	0.211293	0.141661	0.112721	0.129207	0.0459953	0.0665373		C20:2	0.0491301	0.0572355	0.00140964	0.00157548	0.00045606	0.18453	0.161915	0.00519944	0.00974264	0.00444224
20:5	2.28095	3.01844	2.67973	2.12125	1.20645	1.2593		C20:4	0.0382054	0.0404442	0.0258296	0.02925	0.0258296	0.0153712	0.0188038	0.0266534	0.0263253	0.0253914
22:1	0	0	0	0	0	0		C20:5	0.455293	0.610312	0.323347	0.389351	0.300253	0.12355	0.119335	0.154216	0.130945	0.136346
22:5	0.0379327	0.0238285	0.0545922	0.0534861	0.038495	0.0435737		C22:1	0.00779448	0.0294159	0.00161694	0.0024876	0.00128526	0.0323072	0.0355127	0.0045432	0.00524992	0.00449272
22:6	0.355265	0.335512	0.421563	0.291354	0.0696924	0.0696095		C22:5	0	0	0.0008292	0.00302658	0	0	0	0	0	0
24:0	0.0574337	0.0589972	0.0548595	0.0641147	0.0478042	0.0400812		C22:6	0	0	0	0	0	0	0	0	0	0
								C24:0	0	0	0.0014511	0	0	0	0	0	0	0

## Sheet: Fig6_PlosOne
Nitrogen starvation on the distribution of FA in various lipids frm Pt (pmoles/10^6cells)
MGDG	+N			-N				PC	+N			-N				DAG	+N			-N
14:0/16:0	0	0	6.85649	2.21604	2.92521	0		14:0/16:1	12.3264	8.16331	10.7221	0.508712	0.399302	0.430412		14:0/16:1	15.9983	13.06	17.8846	7.15308	5.7903	6.10692		TAG	+N			-N
14:0/16:1	21.0513	12.5881	24.6936	9.47787	5.89364	10.1083		16:1/16:0	51.455	35.4589	40.8203	2.1523	2.01112	2.10247		16:0/16:1	39.3259	34.7454	39.6555	26.7916	21.0383	24.5293		14:0/16:0/14:0	0.585275	0.500357	0.542923	2.07944	1.6641	1.91567
14:0/16:2	6.23129	4.0554	10.2209	0	0	0		16:1/16:1	53.6743	35.2883	41.6959	0.989383	0.854303	0.969049		16:1/16:1	30.426	25.9048	27.745	23.1482	18.8511	20.4494		14:0/16:1/14:0	2.22592	2.00705	1.91196	7.49095	5.97446	6.4564
14:0/16:3	15.4785	9.63689	18.2253	2.50164	2.36458	0		16:1/16:2	23.639	15.686	16.5515	0.213988	0.253217	0.216919		20:5/16:0	1.10218	0	1.59247	3.28249	3.50892	3.88885		14:0/16:1/16:0	11.2	13.5031	9.8064	221.514	175.578	200.488
16:0/16:0	3.79699	2.80759	6.57434	5.13551	4.61116	5.66942		16:1/16:3	9.25719	6.19549	6.10979	0.160648	0.185837	0.198937		20:5/16:1	0	0	0	0	0	0.406189		14:0/16:1/16:1	8.81334	9.3726	7.00208	98.5814	81.0739	90.6883
16:1/16:0	22.7557	15.8983	29.9418	18.802	17.4802	20.6508		16:1/18:1	27.2945	18.3729	33.3192	3.49968	2.98267	3.43881										16:0/16:0/16:1	11.9685	16.1339	10.2806	641.332	502.81	603.24
16:1/16:1	52.9924	36.8925	43.3468	22.2027	16.6826	24.1349		16:1/18:2	32.4168	19.7667	36.6581	1.40905	1.30449	1.49083										16:1/16:1/16:0	19.8625	26.7538	17.3433	855.43	693.262	826.407
16:1/16:2	64.1585	40.0621	62.749	4.14014	4.75928	5.47967		16:1/18:3	19.8761	12.7994	20.5533	0.754895	0.713937	0.802402										16:1/16:1/16:1	8.76907	11.6365	6.69921	270.473	223.536	264.948
16:1/16:3	243.641	157.604	252.185	14.4122	10.7306	15.473		16:1/18:4	15.8897	10.4334	14.6008	0.672088	0.60517	0.711839										16:1/16:1/16:2	3.79623	4.05826	2.64228	27.6439	22.9887	25.2465
16:1/18:0	2.92381	1.60848	7.18208	0	0	2.85239		18:2/18:1	11.6055	6.50454	13.0739	2.19457	1.98036	2.46879										16:1/18:1/16:0	1.39459	1.46053	1.09517	117.248	96.2322	117.688
16:1/18:1	0	0	0	0	2.88198	3.23571		18:2/18:2	43.896	31.0338	45.588	7.29601	6.42408	7.89687										16:1/18:1/16:1	0.626992	0.695721	0.507061	49.8819	42.9526	52.2975
16:2/16:3	381.697	244.044	485.865	19.9388	18.7905	22.3399		20:5/16:0	109.398	79.2584	104.707	10.7162	9.76911	11.1565										16:3/16:1/16:1	1.15889	1.16176	0.853415	9.27116	8.11331	8.324
16:3/16:3	124.136	86.4523	135.642	3.90604	2.75114	4.93813		20:5/16:1	105.578	74.3933	96.0722	2.78885	2.88679	2.87549										20:5/14:0/16:1	0.639776	0.681823	0.517292	16.081	15.0578	16.3167
16:4/16:3	13.6268	7.98763	14.5596	0	0	0		20:5/16:2	35.6341	25.6719	29.6163	0.5178	0.437821	0.489739										20:5/16:0/16:0	0.193865	0.377865	0.281947	42.5786	33.8157	37.929
18:0/16:3	0	0	0	0	0	0		20:5/18:2	67.6284	44.9656	100.879	6.98313	6.10173	7.04515										20:5/16:0/16:1	1.14718	1.60582	1.23846	105.274	91.7945	104.116
18:1/16:3	3.50593	1.88355	7.44383	0	2.52523	0		20:5/18:3	21.1962	14.3916	24.2252	1.6728	1.37612	1.61862										20:5/16:1/16:1	1.11643	1.45086	0.808702	58.1994	52.8169	59.0798
20:5/16:2	166.38	112.297	182.478	5.83231	4.14044	5.64984		20:5/18:4	10.561	7.24144	9.80023	0.732839	0.633074	0.654159										20:5/16:1/16:2	0.334041	0.295746	0.339036	8.3175	7.46478	7.43649
20:5/16:3	765.749	545.111	848.641	32.5856	16.8432	25.93		20:5/20:4	63.8029	46.9143	79.7535	8.36684	7.57763	9.0974										20:5/18:1/16:1	0	0.064492	0.049733	7.74814	6.84267	7.81777
20:5/16:4	77.7707	50.973	54.2686	62.8511	57.3952	66.8113		20:5/20:5	77.5365	58.4584	92.0176	8.82216	8.02155	9.44108
								20:5/22:6	21.8681	16.7683	24.7856	2.87752	2.67798	2.9677

## Sheet: Fig7_PlosOne
Nitrogen starvation on the distribution of FA in various lipids from Ng (pmoles/10^6cells)
MGDG	+N			-N				PC	+N			-N				DAG	+N			-N				TAG	+N			-N
16:1/16:0	2.67348	6.67872	5.3081	0	1.10422	1.43761		16:0/16:0	3.5606	3.77198	2.49415	0.814678	0.453426	0.482202		16-0_16-1	22.65	21.1946	14.1117	27.2736	20.6947	26.2191		14:0/16:0/14:0	0.437419	0.803069	0.650716	1.42727	1.34908	2.25037
20:5/14:0	14.4949	37.8903	27.4576	7.81071	7.59437	8.72928		16:0/18:0	0.846134	0.846416	0.450768	1.8201	0.944582	1.05798		16-1_16-1	3.98349	0	0	0	0	0		14:0/16:0/16:0	2.05063	6.94057	4.7743	10.1798	9.88201	14.9028
20:5/16:0	8.49388	21.0087	14.3735	3.67285	3.97738	3.53078		16:0/18:1	3.58911	3.628	2.09573	6.33702	3.33489	3.56486										14:0/16:1/14:0	0.694331	1.89955	1.514	2.88964	2.8824	4.9863
20:5/16:1	6.63055	17.1968	11.9221	4.62777	4.43403	4.78383		16:1/16:0	15.3083	16.09	12.1045	2.23888	1.2697	1.32214										14:0/16:1/16:0	7.15862	25.7487	19.343	38.5771	39.9163	64.536
20:5/20:5	8.36957	21.2562	16.5785	1.76418	1.49659	1.84801		16:1/16:1	19.8127	20.7421	18.3537	1.05095	0.63823	0.585015										14:0/16:1/16:1	1.97075	5.41751	4.66471	6.04549	6.41771	12.787
								16:1/18:1	7.03453	7.30541	5.34774	7.50522	4.21885	4.33677										16:0/16:0/16:0	7.0858	27.7176	18.2672	31.8388	32.3111	42.1321
								16:1/18:2	6.15615	6.64392	6.652	4.47659	2.73759	2.6561										16:0/16:0/16:1	49.691	206.553	138.368	248.372	260.125	345.558
								20:5/16:0	7.12545	7.89297	5.06739	2.19215	1.25101	1.13008										16:0/16:1/16:1	33.3905	104.74	82.8057	112.215	120.122	179.562
								20:5/16:1	5.47408	6.19295	4.2337	0.481065	0.276522	0.264334										16:1/16:0/18:0	5.82682	20.7157	13.3072	40.1972	43.393	53.6998
																								16:1/16:1/16:1	4.68387	12.2111	10.9528	7.56505	8.13102	16.1617
																								16:1/18:1/16:0	9.884	40.7833	26.8079	107.225	119.184	144.559
																								16:1/18:1/16:1	2.1568	7.7152	5.64301	11.6508	12.8329	20.5508
																								20:5/16:0/16:0	0.198189	1.13699	0.642261	3.93551	3.62893	5.03574
																								20:5/16:0/16:1	0.530424	3.80676	2.24228	14.1357	13.2147	18.0969

## Sheet: Fig8_PlosOne
Nitrogen starvation on the distribution of FA in various lipids from At (pmoles/mg FW)
MGDG	+ N			- N				PC	+N			-N				DAG	+ N			-N				TAG	+N			-N
16:0/18:3	10.1552	7.73016	11.1255	13.9967	0	0		16:0/16:1	72.9309	76.1881	85.4862	36.4279	28.502	27.406		16:0/18:1	59.7796	44.2056	61.8573	0	0	0		16:0/16:3/18:3	0	0	0	14.0822	8.97601	11.8986
18:3/16:1	20.4255	15.1992	22.4984	28.3066	20.6188	23.5984		16:0/18:0	139.688	113.282	171.102	63.9331	51.4284	49.1036		16:0/18:2	46.8929	40.6566	47.0202	99.0836	59.6435	59.4808		16:0/18:0/18:1	2.93922	1.09953	2.45028	41.6879	30.313	31.2928
18:3/16:2	65.9741	60.0381	80.399	103.613	93.3913	110.604		16:0/18:1	359.519	301.907	421.564	220.686	194.945	184.745		16:0/18:3	76.0275	74.9002	86.3273	130.76	110.613	128.763		16:0/18:1/16:0	3.10325	1.18658	1.72086	79.186	60.5413	63.4215
18:3/16:3	254.752	260.647	321.62	342.128	307.268	364.421		16:0/18:2	337.678	337.622	387.05	356.712	347.14	345.822		18:1/18:1	29.2836	25.1813	33.7087	0	0	0		16:0/18:1/18:1	4.47501	2.20918	4.53762	172.525	118.285	124.663
18:3/18:1	23.5035	16.6207	22.8648	27.441	21.6333	26.398		16:0/18:3	286.013	327.236	357.279	313.963	306.472	321.654		18:2/18:1	41.0087	31.0643	34.1218	0	27.1213	0		16:0/18:2/16:0	2.29775	1.41211	1.85364	152.555	126.545	143.734
18:2/18:3	75.9121	52.4143	101.003	66.2451	57.4924	75.0221		16:1/18:3	57.8655	63.2411	66.0718	30.8074	25.1066	25.3655		18:3/18:2	15.5771	23.8936	28.8323	0	39.141	0		16:0/18:2/18:1	4.45973	2.46822	4.84564	371.365	293.916	328.889
18:3/18:3	136.262	90.197	164.454	91.4577	84.4498	105.103		18:1/18:1	337.492	250.112	349.358	174.811	131.325	124.336		18:3/18:3	17.2255	18.0669	23.1212	0	37.1755	42.9256		16:0/18:2/18:3	3.70256	2.37822	4.95375	432.924	431.557	519.867
								18:2/18:1	381.629	317.982	394.555	315.841	268.623	263.555										16:0/18:3/16:0	1.13194	0	1.33509	208.152	175.489	206.294
								18:3/18:1	431.885	396.5	474.506	381.103	343.141	342.475										16:0/18:3/16:1	0	0	0	64.8123	51.901	61.7559
								18:3/18:2	215.876	218.232	244.744	246.562	246.092	249.62										16:0/18:3/18:1	5.24605	3.1868	7.65358	553.145	443.489	521.225
								18:3/18:3	124.184	151.578	160.807	134.715	131.785	146.278										16:0/18:3/18:3	2.61679	2.14886	4.33675	355.627	348.774	449.286
																								16:1/16:1/18:3	0	0	0	12.8786	11.1003	12.8649
																								16:1/18:3/18:3	0	0	0	40.5613	37.6774	47.791
																								18:1/18:1/18:0	4.50584	1.05573	3.0239	35.6501	22.9046	23.9531
																								18:1/18:1/18:1	6.25856	1.73723	6.15923	90.8883	55.398	61.003
																								18:1/18:1/18:2	3.40416	1.5905	4.03618	185.759	137.165	153.232
																								18:1/18:3/18:1	5.14363	2.71203	6.08899	301.778	227.972	259.917
																								18:1/18:3/18:2	4.59945	2.96142	5.86456	323.419	316.83	378.389
																								18:1/18:3/18:3	4.78449	3.06632	5.59634	277.918	269.935	340.599
																								18:2/18:3/18:3	2.27693	1.55756	2.96432	109.682	153.791	205.859
																								18:3/18:3/18:3	1.83711	1.27425	2.1151	64.8178	89.0266	127.186
																								20:0/18:1/18:3	0	0	0	12.8382	10.228	11.2079
																								20:1/18:3/18:1	0	0	0	21.1097	13.7559	16.5668
																								20:1/18:3/18:3	0	0	0	11.6	9.9452	11.2245
